# Supplementary material for: Direct Laser Writing of Magneto-Photonic Sub-Microstructures for Prospective Applications in Biomedical Engineering
Source: Nanomaterials (Basel). 2017 May 9;7(5):105. doi: 10.3390/nano7050105 (PMC5449986; doi:10.3390/nano7050105)
Supplement: Supplementary file 1 [file nanomaterials-07-00105-s001.zip]

Archive with 3 entries (2 files):
- Videos/
- Videos/MNS with B.mp4
- Videos/MNS without B.mp4
